# Supplementary material for: Identification of Common and Subtype-Specific Mutated Sub-Pathways for a Cancer
Source: Front Genet. 2019 Nov 28;10:1228. doi: 10.3389/fgene.2019.01228 (PMC6892778; doi:10.3389/fgene.2019.01228)
Supplement: Supplementary file 1 [file DataSheet_1.zip]

Archive with 5 entries (5 files):
- Figures S1, S2.doc
- Table S4.XLSX
- Table S6.XLSX
- Table S8.XLSX
- Tables S1, S2, S3, S5, S7.DOC
