# Supplementary material for: Identification of Common and Subtype-Specific Mutated Sub-Pathways for a Cancer
Source: Front Genet. 2019 Nov 28;10:1228. doi: 10.3389/fgene.2019.01228 (PMC6892778; doi:10.3389/fgene.2019.01228)
Supplement: Supplementary file 1 [file DataSheet_1.zip › Table S4.XLSX]

## Sheet: Lung
Table S4. The subtype-specific sub-pathways for lung cancer.
Sub-pathways	Number of genes in the sub-pathway	Genes in the sub-pathway	Lung-data1		Lung-data2		Lung-data3
			Df	P value	Df	P value	Df	P value
LUAD-specific
ErbB signaling sub-pathway	11	['HRAS', 'KRAS', 'NRAS', 'ARAF', 'RAF1', 'BRAF', 'GRB2', 'EGFR', 'EREG', 'PLCG1', 'PLCG2']	0.44	3.55583e-20	0.39	1.37086e-38	0.44	4.96791e-35
Neurotrophin signaling sub-pathway	18	['HRAS', 'KRAS', 'NRAS', 'RAF1', 'BRAF', 'AKT3', 'AKT1', 'AKT2', 'IRS1', 'MAP2K1', 'MAP2K2', 'MAP2K5', 'NTRK2', 'NTRK3', 'FASLG', 'SH2B3', 'SH2B1', 'NTF4']	0.39	3.67003e-16	0.27187	2.36917e-19	0.264559	1.23966e-13
T cell receptor signaling sub-pathway	26	['HRAS', 'KRAS', 'NRAS', 'RAF1', 'CDK4', 'PLCG1', 'MAPK9', 'IFNG', 'ITK', nan, 'LCP2', 'LAT', 'CARD11', 'GRAP2', 'GRB2', 'PAK4', 'BUB1B-PAK6', 'PAK1', 'PAK2', 'PAK3', 'PAK6', 'PAK5', 'LCK', 'RHOA', 'CDC42', 'PTPN6']	0.37	3.06274e-14	0.328335	5.59656e-30	0.264247	5.77699e-15
Mitophagy - animal sub-pathway	11	['RRAS2', 'MRAS', 'HRAS', 'KRAS', 'NRAS', 'RRAS', 'BNIP3', 'PGAM5', 'TAX1BP1', 'SQSTM1', 'CALCOCO2']	0.37	2.68901e-13	0.27448	3.72956e-28	0.28991	1.10733e-22
Apoptosis sub-pathway	9	['HRAS', 'KRAS', 'NRAS', 'CSF2RB', 'IL3RA', 'RAF1', 'MAP2K1', 'MAP2K2', 'BCL2']	0.36	1.88598e-12	0.269188	1.58649e-24	0.284232	3.78126e-19
Thyroid hormone signaling sub-pathway	6	['HRAS', 'KRAS', 'NRAS', 'RAF1', 'MAP2K1', 'MAP2K2']	0.29	3.4241e-13	0.278377	3.16788e-30	0.293157	2.72213e-23
LSCC-specific
p53 signaling sub-pathway	12	['TP53', 'SESN3', 'SESN1', 'SESN2', 'ATR', 'CD82', 'CDKN1A', 'BAX', 'PTEN', 'PIDD1', 'CDKN2A', 'BCL2L1']	0.406839	1.78078e-18	0.34	3.68724e-33	0.253692	5.4638e-15
Cell cycle sub-pathway	7	['TP53', 'CREBBP', 'EP300', 'CCNB3', 'CCNB1', 'CCNB2', 'CDKN2A']	0.38129	2.81632e-16	0.326158	2.14192e-31	0.25	5.04198e-14
Mitophagy - animal sub-pathway	6	['TP53', 'HIF1A', 'CITED2', 'BCL2L1', 'E2F1', 'UBB']	0.373669	5.40156e-15	0.336864	1.18265e-31	0.265211	2.75783e-15
Neurotrophin signaling sub-pathway	4	['TP53', 'BAX', 'TRAF6', 'CDC42']	0.356815	1.00063e-13	0.328335	5.59656e-30	0.265211	2.75783e-15
Apoptosis sub-pathway	4	['TP53', 'BAX', 'PIDD1', 'BBC3']	0.356815	1.00063e-13	0.269355	1.92205e-19	0.287286	5.76015e-16
Thyroid hormone signaling sub-pathway	4	['TP53', 'MAPK1', 'MAPK3', 'ESR1']	0.351197	4.25431e-13	0.33082	1.61e-30	0.261964	6.25699e-15
Inositol phosphate metabolism sub-pathway	22	['PIK3CA', 'PIK3CB', 'PIK3CD', 'PIK3CG', 'INPP5B', 'OCRL', 'INPP5E', 'SYNJ1', 'SYNJ2', 'INPP5D', 'INPPL1', 'PIP4K2A', 'PIP4K2C', 'PIP4K2B', 'PTEN', 'INPP5J', 'INPP5A', 'INPP5K', 'PIKFYVE', 'IMPA1', 'IMPA2', 'IMPAD1']	0.283879	2.96223e-09	0.177974	5.57923e-09	0.119996	0.000894131
Df represent mutation frequency difference

## Sheet: CRC
Table S4. The subtype-specific sub-pathways for CRC.
RCC-specific	Number of genes in the sub-pathway	Genes in the sub-pathway	CRC-data1		CRC-data3
			Df	P value	Df	P value
cAMP signaling pathway_subtype2_1	89	['CHRM1', 'CHRM2', 'ADORA1', 'ADRB2', 'DRD2', 'EDNRA', 'GABBR1', 'GHSR', 'HCAR1', 'FFAR2', 'HTR1A', 'HTR1B', 'HTR1D', 'HTR1E', 'HTR1F', 'HCAR2', 'NPY1R', 'OXTR', 'SUCNR1', 'PTGER3', 'SSTR1', 'SSTR2', 'SSTR5', 'HCAR3', 'GABBR2', 'EDN1', 'EDN2', 'EDN3', 'GNAI1', 'GNAI2', 'GNAI3', 'NPY', 'SST', 'ADCY1', 'ADCY2', 'ADCY3', 'ADCY5', 'ADCY6', 'ADCY7', 'ADCY8', 'ADCY9', 'ADCY4', 'GNAS', 'CAMK4', 'CAMK2A'…	0.366342	3.23658e-17	0.24598	0.00228138
ErbB signaling pathway_subtype2_1	30	['ARAF', 'RAF1', 'BRAF', 'HRAS', 'KRAS', 'NRAS', 'MAP2K1', 'MAP2K2', 'SOS1', 'SOS2', 'MYC', 'ELK1', 'EGFR', 'SHC2', 'SHC4', 'SHC3', 'SHC1', 'PLCG1', 'PLCG2', 'EGF', 'STAT5A', 'STAT5B', 'CRK', 'CRKL', 'PRKCA', 'PRKCB', 'PRKCG', 'PTK2', 'ABL1', 'ABL2']	0.363741	1.0131e-15	0.280534	0.000154866
FoxO signaling pathway_subtype2_2	26	['ARAF', 'RAF1', 'BRAF', 'HRAS', 'KRAS', 'NRAS', 'MAP2K1', 'MAP2K2', 'SOS1', 'SOS2', 'FOXO6', 'FOXO1', 'FOXO3', 'FOXO4', 'PRKAG2', 'PRKAG3', 'PRKAA1', 'PRKAA2', 'PRKAB1', 'PRKAB2', 'PRKAG1', 'PRMT1', 'EGFR', 'PTEN', 'EGF', 'IL6']	0.356416	9.56795e-15	0.32193	2.54549e-05
Chemokine signaling pathway_subtype2_1	52	['RAF1', 'BRAF', 'HRAS', 'KRAS', 'NRAS', 'MAP2K1', 'PIK3CA', 'PIK3CB', 'PIK3CD', 'PIK3R1', 'PIK3R2', 'PIK3R3', 'GNB5', 'GNB1', 'GNB2', 'GNB3', 'GNG3', 'GNG4', 'GNG5', 'GNG7', 'GNG10', 'GNG11', 'GNGT1', 'GNGT2', 'GNG13', 'GNG2', 'GNG12', 'GNB4', 'GNG8', 'AKT3', 'AKT1', 'AKT2', 'FGR', 'HCK', 'LYN', 'SRC', 'ITK', 'BCAR1', 'PTK2B', 'RAC1', 'RAC2', 'RAC3', 'VAV3', 'VAV1', 'VAV2', 'CHUK', 'IKBKB', 'IKB…	0.34607	1.99209e-16	0.318508	8.90973e-06
mTOR signaling pathway_subtype2_2	29	['RAF1', 'BRAF', 'HRAS', 'KRAS', 'NRAS', 'MAP2K1', 'MAP2K2', 'SOS1', 'SOS2', 'IGF1R', 'INSR', 'IRS1', 'PIK3CA', 'PIK3CB', 'PIK3CD', 'PIK3R1', 'PIK3R2', 'PIK3R3', 'RPS6KB1', 'RPS6KB2', 'MTOR', 'PRKCA', 'PRKCB', 'PRKCG', 'TTI1', 'AKT3', 'AKT1', 'AKT2', 'MAPKAP1']	0.34542	7.18861e-16	0.34468	1.34645e-06
Purine metabolism_subtype2_1	62	['ADCY1', 'ADCY2', 'ADCY3', 'ADCY5', 'ADCY6', 'ADCY7', 'ADCY8', 'ADCY9', 'ADCY4', 'ADCY10', 'PDE10A', 'PDE11A', 'PDE1A', 'PDE1C', 'PDE2A', 'PDE3A', 'PDE3B', 'PDE1B', 'PDE7B', 'PDE4A', 'PDE4B', 'PDE4C', 'PDE4D', 'PDE7A', 'PDE8A', 'PDE8B', 'PKLR', 'PKM', 'ENTPD2', 'NT5C1B-RDH14', 'NT5C3B', 'NT5C2', 'NT5C', 'NT5E', 'NT5C3A', 'NT5M', 'NT5C1A', 'NT5C1B', 'RRM2B', 'RRM1', 'RRM2', 'AK6', 'AK7', 'AK8', '…	0.342915	6.89803e-13	0.197229	0.0134139
Rap1 signaling pathway_subtype2_1	31	['BRAF', 'HRAS', 'KRAS', 'NRAS', 'RRAS', 'MAP2K1', 'MAP2K2', 'RAP1A', 'RAP1B', 'PIK3CA', 'PIK3CB', 'PIK3CD', 'PIK3R1', 'PIK3R2', 'PIK3R3', 'SIPA1L1', 'PRKD1', 'SIPA1L2', 'SIPA1', 'KRIT1', 'RAF1', 'THBS1', 'PFN3', 'PFN4', 'PFN1', 'PFN2', 'VASP', 'CTNND1', 'RAC1', 'RAC2', 'RAC3']	0.34192	2.24115e-15	0.361615	2.2297e-06
Neurotrophin signaling pathway_subtype2_1	35	['RAF1', 'BRAF', 'HRAS', 'KRAS', 'NRAS', 'MAP2K1', 'MAP2K2', 'PIK3CA', 'PIK3CB', 'PIK3CD', 'PIK3R1', 'PIK3R2', 'PIK3R3', 'PRKCD', 'PLCG1', 'PLCG2', 'AKT3', 'AKT1', 'AKT2', 'NGFR', 'NFKBIA', 'NFKBIB', 'NFKBIE', 'BDNF', 'NTF4', 'CAMK4', 'CAMK2A', 'CAMK2B', 'CAMK2D', 'CAMK2G', 'SH2B3', 'SH2B1', 'MAP3K5', 'NFKB1', 'RELA']	0.339721	9.78565e-16	0.359049	8.9258e-07
MAPK signaling pathway_subtype2_1	106	['CSF1R', 'EGFR', 'EPHA2', 'ERBB2', 'ERBB3', 'ERBB4', 'FGFR1', 'FGFR3', 'FGFR2', 'FGFR4', 'FLT1', 'FLT3', 'FLT4', 'IGF1R', 'INSR', 'KDR', 'KIT', 'MET', 'NGFR', 'NTRK1', 'NTRK2', 'PDGFRA', 'PDGFRB', 'TEK', 'CSF1', 'EFNA1', 'EFNA2', 'EFNA3', 'EFNA4', 'EFNA5', 'EGF', 'EREG', 'FGF1', 'FGF2', 'FGF3', 'FGF4', 'FGF5', 'FGF6', 'FGF7', 'FGF8', 'FGF9', 'FGF10', 'VEGFD', 'FLT3LG', 'FGF20', 'FGF21', 'FGF22',…	0.339147	6.09665e-18	0.329456	1.20167e-06
Focal adhesion_subtype2_1	58	['BRAF', 'MAP2K1', 'RAP1A', 'RAP1B', 'RAPGEF1', 'RAF1', 'MAPK8', 'MAPK9', 'MAPK10', 'PAK4', 'BUB1B-PAK6', 'PAK1', 'PAK2', 'PAK3', 'PAK6', 'PAK5', 'MAPK1', 'MAPK3', 'RAC1', 'RAC2', 'RAC3', 'JUN', 'MYLK4', 'MYLK', 'MYLK2', 'MYLK3', 'ELK1', 'HRAS', 'PIK3CA', 'PIK3CB', 'PIK3CD', 'PIK3R1', 'PIK3R2', 'PIK3R3', 'BCAR1', 'DOCK1', 'VAV3', 'VAV1', 'VAV2', 'CCND1', 'CCND2', 'CCND3', 'BIRC2', 'BIRC3', 'XIAP'…	0.338994	9.77751e-14	0.451249	2.4822e-08
Serotonergic synapse_subtype2_3	10	['ARAF', 'RAF1', 'BRAF', 'HRAS', 'KRAS', 'NRAS', 'MAP2K1', 'PRKCA', 'PRKCB', 'PRKCG']	0.338267	7.93667e-13	0.324495	4.30289e-05
Insulin signaling pathway_subtype2_1	36	['ARAF', 'RAF1', 'BRAF', 'HRAS', 'KRAS', 'NRAS', 'MAP2K1', 'MAP2K2', 'SOS1', 'SOS2', 'MKNK2', 'MKNK1', 'ELK1', 'IRS1', 'IRS4', 'IRS2', 'PIK3CA', 'PIK3CB', 'PIK3CD', 'PIK3R1', 'PIK3R2', 'PIK3R3', 'PTPRF', 'INSR', 'IKBKB', 'MTOR', 'AKT3', 'AKT1', 'AKT2', 'RAPGEF1', 'SLC2A4', 'RPS6KB1', 'RPS6KB2', 'G6PC', 'G6PC2', 'G6PC3']	0.331172	1.77216e-15	0.34468	1.34645e-06
Long-term potentiation_subtype2_1	36	['ARAF', 'RAF1', 'BRAF', 'HRAS', 'KRAS', 'NRAS', 'MAP2K1', 'MAP2K2', 'RAP1A', 'RAP1B', 'CALML6', 'CALML5', 'CALM1', 'CALM2', 'CALM3', 'CALML3', 'CALML4', 'PRKACA', 'PRKACB', 'PRKACG', 'GRIN1', 'GRIN2A', 'GRIN2B', 'GRIN2C', 'GRIN2D', 'GRIA1', 'GRIA2', 'CAMK4', 'PRKCA', 'PRKCB', 'PRKCG', 'PPP1CA', 'PPP1CB', 'PPP1CC', 'CREBBP', 'EP300']	0.330446	2.52022e-13	0.346391	2.73421e-06
Progesterone-mediated oocyte maturation_subtype2_1	14	['ARAF', 'RAF1', 'BRAF', 'KRAS', 'IGF1R', 'PIK3CA', 'PIK3CB', 'PIK3CD', 'PIK3R1', 'PIK3R2', 'PIK3R3', 'AKT3', 'AKT1', 'AKT2']	0.323771	1.0456e-12	0.41909	2.04355e-07
Parathyroid hormone synthesis, secretion and action_subtype2_2	34	['ARAF', 'RAF1', 'BRAF', 'MAP2K1', 'ARRB1', 'ARRB2', 'PTH1R', 'MAPK1', 'MAPK3', 'GNAS', 'GNA11', 'GNAQ', 'GNA13', 'GNA12', 'GNAI1', 'GNAI2', 'GNAI3', 'PTHLH', 'ADCY1', 'ADCY2', 'ADCY3', 'ADCY5', 'ADCY6', 'ADCY7', 'ADCY8', 'ADCY9', 'ADCY4', 'MMP24', 'MMP14', 'MMP15', 'MMP16', 'MMP17', 'MMP25', 'EGFR']	0.323618	1.51415e-11	0.275744	0.000506153
Natural killer cell mediated cytotoxicity_subtype2_1	40	['ARAF', 'RAF1', 'BRAF', 'HRAS', 'KRAS', 'NRAS', 'MAP2K1', 'MAP2K2', 'SOS1', 'SOS2', 'RAC1', 'RAC2', 'RAC3', 'TNF', 'IFNG', 'PIK3CA', 'PIK3CB', 'PIK3CD', 'PIK3R1', 'PIK3R2', 'PIK3R3', 'PTK2B', 'LCP2', 'IFNGR1', 'IFNGR2', 'IFNA1', 'IFNA2', 'IFNA4', 'IFNA5', 'IFNA6', 'IFNA7', 'IFNA8', 'IFNA10', 'IFNA13', 'IFNA14', 'IFNA16', 'IFNA17', 'IFNA21', 'IFNB1', 'IFNG']	0.320023	3.08071e-13	0.360759	1.70245e-06
Vascular smooth muscle contraction_subtype2_2	13	['ARAF', 'RAF1', 'BRAF', 'PRKCA', 'PRKCB', 'PRKCD', 'PRKCE', 'PRKCG', 'PRKCH', 'PRKCQ', 'MAP2K1', 'MAP2K2', 'CALD1']	0.314515	5.9289e-12	0.333219	8.58161e-06
Osteoclast differentiation_subtype2_1	53	['PIK3CA', 'PIK3CB', 'PIK3CD', 'PIK3R1', 'PIK3R2', 'PIK3R3', 'AKT3', 'AKT1', 'AKT2', 'CSF1R', 'TRAF2', 'TRAF6', 'GRB2', 'GAB2', 'TNFRSF11A', 'SQSTM1', 'STAT1', 'IL1R1', 'MAPK1', 'MAPK3', 'FCGR1A', 'FCGR2A', 'FCGR2B', 'FCGR3A', 'FCGR3B', 'FCGR2C', 'BTK', nan, 'TNF', 'IFNGR1', 'IFNGR2', 'IL1A', 'IL1B', 'TNFSF11', 'PPP3CA', 'PPP3CB', 'PPP3CC', 'PPP3R1', 'PPP3R2', 'CAMK4', 'BLNK', 'LCP2', 'IFNG', 'TN…	0.312469	8.06161e-11	0.314574	7.19862e-05
Glycerophospholipid metabolism_subtype2_1	78	['DGKK', 'DGKA', 'DGKB', 'DGKG', 'DGKH', 'DGKQ', 'DGKZ', 'DGKE', 'DGKD', 'DGKI', 'AGPAT1', 'AGPAT2', 'MBOAT2', 'MBOAT1', 'LCLAT1', 'AGPAT5', 'AGPAT3', 'AGPAT4', 'PLD4', 'PLD3', 'PLD1', 'PLD2', 'CDS1', 'CDS2', 'CEPT1', 'SELENOI', 'PLA2G4B', 'PLA2G16', 'PLA2G4E', 'PLB1', 'PLA2G4F', 'PLA2G2D', 'PLA2G4D', 'PLA2G2E', 'PLA2G2C', 'PLA2G3', 'PLA2G1B', 'PLA2G2A', 'PLA2G4A', 'PLA2G5', 'PLA2G2F', 'PLA2G12A'…	0.307669	1.59745e-10	0.173623	0.0278225
Long-term depression_subtype2_1	39	['ARAF', 'RAF1', 'BRAF', 'HRAS', 'KRAS', 'NRAS', 'MAP2K1', 'MAP2K2', 'NOS1', 'PPP2CA', 'PPP2CB', 'PPP2R1A', 'PPP2R1B', 'MAPK1', 'MAPK3', 'PRKCA', 'PRKCB', 'PRKCG', 'GUCY1A2', 'GUCY1A1', 'GUCY1B1', 'GNA13', 'GNA12', 'GNAI1', 'GNAI2', 'GNAI3', 'GNAO1', 'GNAS', 'GNAZ', 'PRKG1', 'PRKG2', 'CACNA1A', 'RYR1', 'GNA11', 'GNAQ', 'GRIA1', 'GRIA2', 'GRIA3', 'GRM1']	0.302601	1.3026e-12	0.330311	1.93659e-06
Fc gamma R-mediated phagocytosis_subtype2_1	33	['PIK3CA', 'PIK3CB', 'PIK3CD', 'PIK3R1', 'PIK3R2', 'PIK3R3', 'PLCG1', 'PLCG2', 'GAB2', 'SYK', 'VAV3', 'VAV1', 'VAV2', 'FCGR2A', 'PLD1', 'PLD2', 'FCGR3A', 'HCK', 'LYN', 'FCGR1A', 'PIP5K1C', 'PIP5K1A', 'PIP5K1B', 'SPHK2', 'SPHK1', 'RAC1', 'RAC2', 'CRK', 'CRKL', 'DOCK2', 'WASF2', 'WASF3', 'WASF1']	0.297896	5.35713e-10	0.285836	0.00055813
HIF-1 signaling pathway_subtype2_1	34	['PIK3CA', 'PIK3CB', 'PIK3CD', 'PIK3R1', 'PIK3R2', 'PIK3R3', 'EGFR', 'ERBB2', 'IGF1R', 'INSR', 'AKT3', 'AKT1', 'AKT2', 'MTOR', 'MAP2K1', 'MAP2K2', 'EGF', 'IGF1', 'INS', 'PRKCA', 'PRKCB', 'PRKCG', 'MAPK1', 'MAPK3', 'RPS6KB1', 'RPS6KB2', 'MKNK2', 'MKNK1', 'HIF1A', 'STAT3', 'NFKB1', 'RELA', 'IFNGR1', 'IFNGR2']	0.294722	9.69306e-10	0.414985	3.36262e-07
Apelin signaling pathway_subtype2_1	69	['ADCY1', 'ADCY2', 'ADCY3', 'ADCY5', 'ADCY6', 'ADCY7', 'ADCY8', 'ADCY9', 'ADCY4', 'ADCY10', 'GNB5', 'GNAI1', 'GNAI2', 'GNAI3', 'GNB1', 'GNB2', 'GNB3', 'GNG3', 'GNG4', 'GNG5', 'GNG7', 'GNG10', 'GNG11', 'GNGT1', 'GNGT2', 'GNG13', 'GNG2', 'GNG12', 'GNB4', 'GNG8', 'PRKCE', 'RRAS2', 'MRAS', 'HRAS', 'KRAS', 'NRAS', 'RRAS', 'AKT3', 'AKT1', 'AKT2', 'GNA13', 'GNB5', 'GNB1', 'GNB2', 'GNB3', 'GNG3', 'GNG4',…	0.292675	1.4424e-10	0.193637	0.0179576
GnRH signaling pathway_subtype2_1	61	['ADCY1', 'ADCY2', 'ADCY3', 'ADCY5', 'ADCY6', 'ADCY7', 'ADCY8', 'ADCY9', 'ADCY4', 'GNAS', 'PRKACA', 'PRKACB', 'PRKACG', 'GNA11', 'GNAQ', 'PLCB1', 'PLCB2', 'PLCB3', 'PLCB4', 'PRKCA', 'PRKCB', 'PRKCD', 'CALML6', 'CALML5', 'CALM1', 'CALM2', 'CALM3', 'CALML3', 'CALML4', 'PLA2G4B', 'PLA2G4E', 'PLA2G4F', 'PLA2G4D', 'PLA2G4A', 'PLA2G4C', 'JMJD7-PLA2G4B', 'PTK2B', 'MAP3K2', 'MAP3K1', 'MAP3K3', 'MAP3K4', …	0.292427	2.13509e-11	0.240848	0.00114657
T cell receptor signaling pathway_subtype2_1	57	['PIK3CA', 'PIK3CB', 'PIK3CD', 'PIK3R1', 'PIK3R2', 'PIK3R3', 'AKT3', 'AKT1', 'AKT2', 'CD28', 'MAP3K8', 'GSK3B', 'CD40LG', 'GRB2', 'NFATC1', 'NFATC2', 'NFATC3', 'MAPK14', 'MAPK11', 'MAPK13', 'MAPK12', 'PPP3CA', 'PPP3CB', 'PPP3CC', 'PPP3R1', 'PPP3R2', 'TNF', 'ZAP70', 'NFKB1', 'RELA', 'FOS', 'JUN', 'DLG1', 'HRAS', 'KRAS', 'NRAS', 'NFKBIA', 'NFKBIB', 'NFKBIE', 'MAPK9', 'CBLB', 'LCP2', 'MAP2K1', 'MAP2…	0.291777	4.25695e-11	0.293192	6.4216e-05
B cell receptor signaling pathway_subtype2_1	34	['PIK3CA', 'PIK3CB', 'PIK3CD', 'PIK3R1', 'PIK3R2', 'PIK3R3', 'AKT3', 'AKT1', 'AKT2', 'CD19', 'VAV3', 'VAV1', 'VAV2', 'SYK', 'GSK3B', 'LYN', 'PLCG2', 'BTK', 'BLNK', 'CD79B', 'DAPP1', 'PRKCB', 'CD72', 'RAC1', 'RAC2', 'RAC3', 'GRB2', 'HRAS', 'KRAS', 'NRAS', 'MAP2K1', 'MAP2K2', 'MAPK1', 'MAPK3']	0.2882	6.09684e-10	0.283955	0.000299613
Ras signaling pathway_subtype2_1	101	['CSF1R', 'EGFR', 'EPHA2', 'FGFR1', 'FGFR3', 'FGFR2', 'FGFR4', 'FLT1', 'FLT3', 'FLT4', 'IGF1R', 'INSR', 'KDR', 'KIT', 'MET', 'NGFR', 'NTRK1', 'NTRK2', 'PDGFRA', 'PDGFRB', 'TEK', 'CSF1', 'EFNA1', 'EFNA2', 'EFNA3', 'EFNA4', 'EFNA5', 'EGF', 'FGF1', 'FGF2', 'FGF3', 'FGF4', 'FGF5', 'FGF6', 'FGF7', 'FGF8', 'FGF9', 'FGF10', 'VEGFD', 'FLT3LG', 'FGF20', 'FGF21', 'FGF22', 'ANGPT1', 'ANGPT2', 'HGF', 'IGF1',…	0.287952	1.69704e-10	0.241704	0.00132948
Circadian entrainment_subtype2_1	82	['ADCY1', 'ADCY2', 'ADCY3', 'ADCY5', 'ADCY6', 'ADCY7', 'ADCY8', 'ADCY9', 'ADCY4', 'ADCY10', 'GNB5', 'GNAS', 'GNB1', 'GNB2', 'GNB3', 'GNG3', 'GNG4', 'GNG5', 'GNG7', 'GNG10', 'GNG11', 'GNGT1', 'GNGT2', 'GNG13', 'GNG2', 'GNG12', 'GNB4', 'GNG8', 'GNB5', 'GNAI1', 'GNAI2', 'GNAI3', 'GNB1', 'GNB2', 'GNB3', 'GNG3', 'GNG4', 'GNG5', 'GNG7', 'GNG10', 'GNG11', 'GNGT1', 'GNGT2', 'GNG13', 'GNG2', 'GNG12', 'GNB…	0.287474	2.35579e-09	0.279849	0.00066458
Dopaminergic synapse_subtype2_1	81	['PPP2R3B', 'PPP2R3C', 'PPP2CA', 'PPP2CB', 'PPP2R1A', 'PPP2R1B', 'PPP2R2A', 'PPP2R2B', 'PPP2R2C', 'PPP2R3A', 'PPP2R5A', 'PPP2R5B', 'PPP2R5C', 'PPP2R5D', 'PPP2R5E', 'PPP2R2D', 'AKT3', 'AKT1', 'AKT2', 'GSK3A', 'GSK3B', 'GRIN2A', 'GRIN2B', 'PPP1CA', 'PPP1CB', 'PPP1CC', 'GRIA1', 'GRIA2', 'GRIA3', 'GRIA4', 'CACNA1C', 'CACNA1D', 'SCN1A', 'CREB3', 'CREB1', 'ATF2', 'ATF6B', 'CREB3L4', 'ATF4', 'CREB3L2', …	0.285848	3.15505e-09	0.265481	0.00118387
Fc epsilon RI signaling pathway_subtype2_1	48	['PIK3CA', 'PIK3CB', 'PIK3CD', 'PIK3R1', 'PIK3R2', 'PIK3R3', 'PLCG1', 'PLCG2', 'GAB2', 'SYK', 'BTK', 'RAC1', 'RAC2', 'RAC3', 'AKT3', 'AKT1', 'AKT2', 'VAV3', 'VAV1', 'VAV2', 'MAP2K7', 'MAP2K4', 'LCP2', 'MAP2K3', 'MAP2K6', 'LYN', 'PRKCA', 'MAPK14', 'MAPK11', 'MAPK13', 'MAPK12', 'GRB2', 'MAPK8', 'MAPK9', 'MAPK10', 'HRAS', 'KRAS', 'NRAS', 'RAF1', 'MAP2K1', 'MAP2K2', 'PLA2G4B', 'PLA2G4E', 'PLA2G4F', '…	0.284127	3.50648e-10	0.307561	4.10229e-05
Glutamatergic synapse_subtype2_2	43	['ADCY1', 'ADCY2', 'ADCY3', 'ADCY5', 'ADCY6', 'ADCY7', 'ADCY8', 'ADCY9', 'ADCY4', 'GNAI1', 'GNAI2', 'GNAI3', 'GNAO1', 'GNAS', 'GRM6', 'GRM7', 'GRM8', 'GRM1', 'GRM5', 'GRIN3A', 'GRIN3B', 'GRIN1', 'GRIN2A', 'GRIN2B', 'GRIN2C', 'GRIN2D', 'TRPC1', 'HOMER3', 'HOMER2', 'HOMER1', 'PPP3CA', 'PPP3CB', 'PPP3CC', 'PPP3R1', 'PPP3R2', 'PLCB1', 'PLCB2', 'PLCB3', 'PLCB4', 'DLGAP1', 'SHANK2', 'SHANK1', 'SHANK3']	0.283974	2.83025e-09	0.216558	0.00959425
Adherens junction_subtype2_2	24	['CTNNA1', 'CTNNA2', 'CTNNA3', 'CTNNB1', 'ACTB', 'ACTG1', 'ACTN4', 'ACTN1', 'VCL', 'TJP1', 'PTPRM', 'PTPRF', 'PTPRB', 'SSX2IP', 'CDH1', 'ACP1', 'LMO7', 'PTPN1', 'CTNND1', 'RAC1', 'RAC2', 'RAC3', 'PTPRJ', 'FARP2']	0.282521	1.39328e-09	0.331509	1.47925e-05
Oxytocin signaling pathway_subtype2_1	60	['ADCY1', 'ADCY2', 'ADCY3', 'ADCY5', 'ADCY6', 'ADCY7', 'ADCY8', 'ADCY9', 'ADCY4', 'GNAI1', 'GNAI2', 'GNAI3', 'GNAO1', 'GNAS', 'PLCB1', 'PLCB2', 'PLCB3', 'PLCB4', 'OXTR', 'SRC', 'CACNG3', 'CACNG2', 'CACNG5', 'CACNG4', 'CACNA2D3', 'CACNG8', 'CACNG7', 'CACNG6', 'CACNA1C', 'CACNA1D', 'CACNA1F', 'CACNA1S', 'CACNA2D1', 'CACNB1', 'CACNB2', 'CACNB3', 'CACNB4', 'CACNG1', 'CACNA2D2', 'CACNA2D4', 'EGFR', 'H…	0.280704	1.0771e-10	0.290626	2.69662e-05
Signaling pathways regulating pluripotency of stem cells_subtype2_6	22	['PIK3CA', 'PIK3CB', 'PIK3CD', 'PIK3R1', 'PIK3R2', 'PIK3R3', 'FGFR1', 'FGFR3', 'FGFR2', 'FGFR4', 'AKT3', 'AKT1', 'AKT2', 'IGF1R', 'HRAS', 'KRAS', 'NRAS', 'IGF1', 'MAP2K1', 'MAP2K2', 'MAPK1', 'MAPK3']	0.278026	3.43639e-09	0.312692	0.000108237
Gap junction_subtype2_1	55	['ADCY1', 'ADCY2', 'ADCY3', 'ADCY5', 'ADCY6', 'ADCY7', 'ADCY8', 'ADCY9', 'ADCY4', 'GNAS', 'GNAI1', 'GNAI2', 'GNAI3', 'PRKACA', 'PRKACB', 'PRKACG', 'DRD2', 'DRD1', 'PRKCA', 'PRKCB', 'PRKCG', 'TJP1', 'PRKG1', 'PRKG2', 'SRC', 'GUCY1A2', 'GUCY1A1', 'GUCY1B1', 'EGFR', 'PDGFRA', 'PDGFRB', 'PLCB1', 'PLCB2', 'PLCB3', 'PLCB4', 'MAP2K5', 'GNA11', 'GNAQ', 'EGF', 'PDGFA', 'PDGFB', 'PDGFC', 'PDGFD', 'GRB2', '…	0.277854	9.60282e-11	0.278823	9.77275e-05
Signaling pathways regulating pluripotency of stem cells_subtype2_1	35	['PIK3CA', 'PIK3CB', 'PIK3CD', 'PIK3R1', 'PIK3R2', 'PIK3R3', 'AKT3', 'AKT1', 'AKT2', 'IL6ST', 'LIFR', 'JAK1', 'JAK2', 'JAK3', 'MAP2K1', 'MAP2K2', 'STAT3', 'MYC', 'MAPK1', 'MAPK3', 'SOX2', 'DUSP9', 'NANOG', 'SMAD1', 'SMAD5', 'SMAD9', 'SMAD4', 'BMPR1A', 'BMPR1B', 'BMPR2', 'ACVR1', 'MAPK14', 'MAPK11', 'MAPK13', 'MAPK12']	0.271276	1.68783e-08	0.439446	6.1096e-08
Adipocytokine signaling pathway_subtype2_1	46	['IRS1', 'IRS4', 'IRS2', 'MTOR', 'MAPK8', 'MAPK9', 'MAPK10', 'SOCS3', 'CHUK', 'IKBKB', 'IKBKG', 'JAK2', 'PRKCQ', 'NFKB1', 'RELA', 'NFKBIA', 'NFKBIB', 'NFKBIE', 'LEPR', 'CPT1C', 'CPT1A', 'CPT1B', 'PRKAG2', 'PRKAG3', 'PRKAA1', 'PRKAA2', 'PRKAB1', 'PRKAB2', 'PRKAG1', 'CAMKK2', 'STK11', 'ACACB', 'ACSL1', 'ACSL3', 'ACSL4', 'ACSBG1', 'ACSL6', 'ACSL5', 'ACSBG2', 'AGRP', 'PCK1', 'PCK2', 'ADIPOQ', 'G6PC',…	0.269899	1.97102e-08	0.287547	0.000492658
Axon guidance_subtype2_2	36	['HRAS', 'KRAS', 'NRAS', 'MAPK1', 'MAPK3', 'EPHA2', 'EPHA1', 'EPHA3', 'EPHA4', 'EPHA5', 'EPHA7', 'EPHA8', 'EPHA6', 'EPHB1', 'EPHB2', 'EPHB3', 'EPHB4', 'EPHB6', 'EFNB1', 'EFNB2', 'EFNB3', 'ABL1', 'NCK2', 'RAC1', 'RAC2', 'RAC3', 'RGS3', 'PTK2', 'PAK4', 'BUB1B-PAK6', 'PAK1', 'PAK2', 'PAK3', 'PAK6', 'PAK5', 'CXCR4']	0.268503	1.30474e-08	0.283955	0.000299613
GABAergic synapse_subtype2_1	34	['ADCY1', 'ADCY2', 'ADCY3', 'ADCY5', 'ADCY6', 'ADCY7', 'ADCY8', 'ADCY9', 'ADCY4', 'GNB5', 'GNAI1', 'GNAI2', 'GNAI3', 'GNAO1', 'GNB1', 'GNB2', 'GNB3', 'GNG3', 'GNG4', 'GNG5', 'GNG7', 'GNG10', 'GNG11', 'GNGT1', 'GNGT2', 'GNG13', 'GNG2', 'GNG12', 'GNB4', 'GNG8', 'GABBR1', 'GABBR2', 'CACNA1A', 'CACNA1B']	0.263473	2.02113e-08	0.150872	0.0510022
AMPK signaling pathway_subtype2_1	43	['MTOR', 'RPTOR', 'AKT1S1', 'PRKAG2', 'PRKAG3', 'PRKAA1', 'PRKAA2', 'PRKAB1', 'PRKAB2', 'PRKAG1', 'RPS6KB1', 'RPS6KB2', 'PPARG', 'ACACB', 'ACACA', 'PFKFB1', 'PFKFB2', 'PFKFB3', 'PFKFB4', 'EEF2K', 'CFTR', 'LIPE', 'SREBF1', 'ADRA1A', 'CAMKK2', 'MAP3K7', 'PCK1', 'PCK2', 'CREB3', 'CREB1', 'CREB3L4', 'CREB3L2', 'CREB3L3', 'CREB3L1', 'CREB5', 'FASN', 'CCNA2', 'CCNA1', 'CCND1', 'HNF4A', 'G6PC', 'G6PC2',…	0.263224	3.4452e-08	0.117858	0.142078
PI3K-Akt signaling pathway_subtype2_1	112	['CSF1R', 'EGFR', 'EPHA2', 'ERBB2', 'ERBB3', 'ERBB4', 'FGFR1', 'FGFR3', 'FGFR2', 'FGFR4', 'FLT1', 'FLT3', 'FLT4', 'IGF1R', 'INSR', 'KDR', 'KIT', 'MET', 'NGFR', 'NTRK1', 'NTRK2', 'PDGFRA', 'PDGFRB', 'TEK', 'CSF1', 'EFNA1', 'EFNA2', 'EFNA3', 'EFNA4', 'EFNA5', 'EGF', 'EREG', 'FGF1', 'FGF2', 'FGF3', 'FGF4', 'FGF5', 'FGF6', 'FGF7', 'FGF8', 'FGF9', 'FGF10', 'VEGFD', 'FLT3LG', 'FGF20', 'FGF21', 'FGF22',…	0.262383	3.31858e-11	0.301574	5.70879e-06
Tight junction_subtype2_1	53	['CLDN24', 'CLDN16', 'CLDN4', 'CLDN3', 'CLDN7', 'CLDN23', 'CLDN19', 'CLDN14', 'CLDN15', 'CLDN17', 'CLDN20', 'CLDN11', 'CLDN18', 'CLDN22', 'CLDN25', 'CLDN5', 'CLDN10', 'CLDN8', 'CLDN6', 'CLDN2', 'CLDN1', 'CLDN9', 'PARD3', 'TJP1', 'TJP3', 'F11R', 'JAM2', 'JAM3', 'CGNL1', 'TIAM1', 'PRKCI', 'PRKCZ', 'TJAP1', 'CGN', 'PPP2CA', 'PPP2CB', 'PPP2R1A', 'PPP2R1B', 'PPP2R2A', 'PPP2R2B', 'PPP2R2C', 'PPP2R2D', …	0.2607	6.03533e-08	0.2961	5.03981e-05
Df represent mutation frequency difference
