# Supplementary material for: Identification of Common and Subtype-Specific Mutated Sub-Pathways for a Cancer
Source: Front Genet. 2019 Nov 28;10:1228. doi: 10.3389/fgene.2019.01228 (PMC6892778; doi:10.3389/fgene.2019.01228)
Supplement: Supplementary file 1 [file DataSheet_1.zip › Table S6.XLSX]

## Sheet: Lung
Table S6.The lung cancer subtype-specific sub-pathways enriched with cancer genes and drug targets.
Sub-pathways	Number of cancer genes	P value	Number of drug target genes	P value
LUAD-specific
ErbB signaling sub-pathway	8	2.88811e-10	9	0.00122244
Neurotrophin signaling sub-pathway	11	0	11	0.00356329
T cell receptor signaling sub-pathway	11	8.16557e-11	9	0.331186
Mitophagy - animal sub-pathway	3	0.00402818	7	0.0181279
Apoptosis sub-pathway	7	1.90992e-09	7	0.0075923
Thyroid hormone signaling sub-pathway	6	1.64084e-09	5	0.0167196
LSCC-specific
p53 signaling sub-pathway	6	6.36731e-07	11	4.82472e-06
Cell cycle sub-pathway	4	4.42694e-05	6	0.00634109
Mitophagy - animal sub-pathway	2	0.0160842	6	0.00126102
Neurotrophin signaling sub-pathway	2	0.00673526	3	0.107077
Apoptosis sub-pathway	4	0.00228808	4	0.0116767
Thyroid hormone signaling sub-pathway	3	0.000156754	4	0.0116767
Inositol phosphate metabolism sub-pathway	3	0.0258692	8	0.264827

## Sheet: CRC
Table S6.The CRC subtype-specific sub-pathways enriched with cancer genes and drug targets.
RCC-specific	Number of cancer genes	P value	Number of drug target genes	P value
cAMP signaling pathway_subtype2_1	7	0.0332458	3	0.758045
ErbB signaling pathway_subtype2_1	15	2.95295e-11	5	0.00939805
FoxO signaling pathway_subtype2_2	13	1.41154e-11	6	0.000780852
Chemokine signaling pathway_subtype2_1	18	2.27868e-11	9	0.000405072
mTOR signaling pathway_subtype2_2	15	0	7	0.000211247
Purine metabolism_subtype2_1	2	0.632725	8	0.0056995
Rap1 signaling pathway_subtype2_1	12	1.93867e-10	5	0.0108074
Neurotrophin signaling pathway_subtype2_1	16	5.37359e-12	8	0.000113064
MAPK signaling pathway_subtype2_1	27	1.57839e-11	21	6.21704e-09
Focal adhesion_subtype2_1	21	0	15	2.08965e-08
Serotonergic synapse_subtype2_3	8	7.7048e-11	3	0.00813228
Insulin signaling pathway_subtype2_1	17	1.46775e-11	5	0.0200273
Long-term potentiation_subtype2_1	13	1.05951e-10	5	0.0200273
Progesterone-mediated oocyte maturation_subtype2_1	10	2.67875e-11	5	0.000236953
Parathyroid hormone synthesis, secretion and action_subtype2_2	9	1.52003e-06	5	0.0158838
Natural killer cell mediated cytotoxicity_subtype2_1	12	4.07492e-09	6	0.0068022
Vascular smooth muscle contraction_subtype2_2	6	2.22951e-06	1	0.443814
Osteoclast differentiation_subtype2_1	11	1.46921e-06	11	1.61111e-05
Glycerophospholipid metabolism_subtype2_1	0	1	1	0.967776
Long-term depression_subtype2_1	14	4.40002e-11	7	0.00141824
Fc gamma R-mediated phagocytosis_subtype2_1	7	0.000106453	1	0.774613
HIF-1 signaling pathway_subtype2_1	15	4.02581e-11	11	1.30423e-07
Apelin signaling pathway_subtype2_1	10	9.10545e-06	9	0.000405072
GnRH signaling pathway_subtype2_1	14	1.39412e-08	7	0.0174774
T cell receptor signaling pathway_subtype2_1	19	2.01469e-11	15	1.61996e-08
B cell receptor signaling pathway_subtype2_1	18	4.01641e-11	7	0.000600764
Ras signaling pathway_subtype2_1	18	9.10225e-09	15	3.55917e-05
Circadian entrainment_subtype2_1	6	0.0238063	5	0.158483
Dopaminergic synapse_subtype2_1	11	9.78379e-05	6	0.147345
Fc epsilon RI signaling pathway_subtype2_1	18	0	7	0.00481833
Glutamatergic synapse_subtype2_2	2	0.436818	2	0.571355
Adherens junction_subtype2_2	6	0.000126575	1	0.661539
Oxytocin signaling pathway_subtype2_1	13	9.55076e-08	9	0.00118865
Signaling pathways regulating pluripotency of stem cells_subtype2_6	16	2.70315e-11	7	3.02467e-05
Gap junction_subtype2_1	16	0	7	0.0101889
Signaling pathways regulating pluripotency of stem cells_subtype2_1	20	5.36671e-12	8	0.000113064
Adipocytokine signaling pathway_subtype2_1	8	0.000151761	4	0.143875
Axon guidance_subtype2_2	9	2.56555e-06	7	0.000863388
GABAergic synapse_subtype2_1	0	1	2	0.445998
AMPK signaling pathway_subtype2_1	6	0.00329908	5	0.0398252
PI3K-Akt signaling pathway_subtype2_1	37	3.84053e-11	21	1.7339e-08
Tight junction_subtype2_1	1	0.843182	6	0.0285488
