# Supplementary material for: Identification of Common and Subtype-Specific Mutated Sub-Pathways for a Cancer
Source: Front Genet. 2019 Nov 28;10:1228. doi: 10.3389/fgene.2019.01228 (PMC6892778; doi:10.3389/fgene.2019.01228)
Supplement: Supplementary file 1 [file DataSheet_1.zip › Table S8.XLSX]

## Sheet: Sheet1
Table S8. The top 15 subtype-specific sub-pathways for lung cancer.
Sub-pathway	Number of genes in the sub-pathway	Type	Df1	Df2	Df3
ErbB signaling sub-pathway	11	LUAD-specific	0.441426	0.434768	0.384216
p53 signaling sub-pathway	12	LSCC-specific	0.406839	0.253692	0.332907
Neurotrophin signaling sub-pathway	18	LUAD-specific	0.392868	0.264559	0.27187
Cell cycle sub-pathway	7	LSCC-specific	0.38129	0.244915	0.326158
Mitophagy - animal sub-pathway	6	LSCC-specific	0.373669	0.265211	0.336864
T cell receptor signaling sub-pathway	26	LUAD-specific	0.367318	0.264247	0.328335
Neurotrophin signaling sub-pathway	4	LSCC-specific	0.356815	0.265211	0.328335
Apoptosis sub-pathway	4	LSCC-specific	0.356815	0.287286	0.269355
Thyroid hormone signaling sub-pathway	4	LSCC-specific	0.351197	0.261964	0.33082
Mitophagy - animal sub-pathway	11	LUAD-specific	0.300879	0.28991	0.27448
Apoptosis sub-pathway	9	LUAD-specific	0.300147	0.284232	0.269188
Thyroid hormone signaling sub-pathway	6	LUAD-specific	0.293454	0.293157	0.278377
Inositol phosphate metabolism sub-pathway	22	LSCC-specific	0.283879	0.119996	0.177974
Phosphatidylinositol signaling system sub-pathway	21	LSCC-specific	0.253249	0.15064	0.193298
Sphingolipid metabolism sub-pathway	18	LSCC-specific	0.145921	0.0312667	0.0413426
Df1,Df2 and Df3 represent mutation frequency difference in Lung-data1, Lung-data2 and Lung-data3,respectively.
